# Supplementary material for: Comparative analyses of functional traits based on metabolome and economic traits variation of Bletilla striata: Contribution of intercropping
Source: Front Plant Sci. 2023 Mar 17;14:1147076. doi: 10.3389/fpls.2023.1147076 (PMC10064063; doi:10.3389/fpls.2023.1147076)
Supplement: Supplementary file 2 [file Table_1.xlsx]

## Sheet: Sheet1
Table S1 Differential metabolites based on the non-target metabolomics in the B. striata pseudobulb samples of CB (intercropping) vs. CK (monoculture) and PB (intercropping) vs. CK (monoculture).
Classification	Compouds Name	RT	RI	Rferenc RI	VIP	P-value	log2(FC)
CB vs. CK
Amino acids	Valine	10.996	1081	1080	1.46826	0.015152	-0.50895
	1-Aminocyclopropanecarboxylic acid	14.487	1204	1203	1.35168	0.025974	-0.23764
	3-Aminoisobutyric acid	14.675	1212	1210	1.45006	0.008658	-0.45138
	L-Valine	15.111	1224	1225	1.48298	0.025974	1.1861
	Pyroglutamic acid	15.986	1258	1258	1.44958	0.008658	0.36071
	L-Isoleucine	17.21	1301	1302	1.4605	0.025974	1.4172
	L-Methionine	20.188	1416	1417	1.2115	0.025974	-0.34298
	L-Asparagine	24.729	1589	1603	1.39282	0.015152	-1.2986
	Aspartic acid	25.688	1648	1648	1.49596	0.008658	-1.7717
	Acetylcysteine	27.222	1717	1717	1.74281	0.0021645	-0.51389
	Glutamine	28.079	1757	1757	1.30921	0.025974	-0.23137
Organic acids	Glycolic acid	10.352	1062	1065	1.14746	0.041126	-0.19041
	Caprylic acid	16.06	1261	1261	1.59105	0.008658	-0.50336
	Phosphoric acid	16.771	1286	1286	1.36964	0.015152	-0.32231
	Maleic acid	18.327	1345	1345	1.66916	0.0021645	-0.47799
	Oxalacetic acid	20.449	1427	1427	1.2014	0.025974	-0.30334
	Malic acid	22.395	1497	1507	1.01924	0.041126	-0.38954
	Glutaric acid	23.84	1568	1567	1.37398	0.025974	0.6174
	Tartaric acid	25.178	1628	1625	1.50001	0.015152	1.3008
	4-Hydroxybenzoic acid	25.322	1633	1631	1.43501	0.008658	-0.28655
Fatty acids	Palmitic acid	33.917	2050	2050	1.37525	0.041126	-0.24317
	Stearic acid	37.385	2246	2245	1.26676	0.041126	-0.23591
Carbohydrates	D-Arabinose	25.928	1660	1658	1.75729	0.0021645	-0.34396
	2-Deoxy-D-glucose	27.421	1738	1725	1.04098	0.015152	-0.28996
	D-Ribose	28.645	1775	1784	1.13917	0.0021645	0.64787
	D-Fructose	31.506	1926	1926	1.21482	0.025974	-0.61676
	D-Glucuronic acid	31.791	1939	1938	1.44721	0.0021645	-0.29954
	D-Mannitol	32.157	1964	1958	1.4156	0.041126	-0.32169
	D-Galactose	32.308	1970	1969	1.1201	0.015152	2.9017
	Xylobiose	40.024	2405	2404	1.53356	0.004329	1.1985
	Salicylaldehyde-beta-D-glucopyranoside	42.152	2541	2543	1.6166	0.008658	-0.39422
	Cellobiose	44.176	2677	2678	1.52393	0.041126	0.78805
	Turanose	44.535	2707	2704	1.68872	0.0021645	-0.39552
	Maltose	44.565	2707	2706	1.44493	0.015152	-0.78708
	Indican	45.836	2806	2796	1.28846	0.025974	-0.31842
	Melezitose	52.111	3288	3288	1.51618	0.008658	0.59548
	Raffinose	52.848	3350	3350	1.49063	0.015152	0.51764
	Maltotriose	55.893	3589	3583	1.39695	0.025974	0.70221
	D-Arabitol	27.022	1710	1707	1.2961	0.041126	-0.36222
Terpenoids	Aucubin	45.551	2769	2773	1.38491	0.025974	0.56628
	Oleanolic acid	56.477	3620	3622	1.18554	0.041126	-0.29277
Alkaloid	Normorphine	38.086	N/A	2286	1.2238	0.041126	-0.47194
Flavonoid	Apigenin	50.618	3161	3164	1.59984	0.0021645	1.635
Others	Benzylamine	20.708	1438	1438	1.20672	0.015152	-0.37383
	4-Hydroxybenzaldehyde	22.056	1494	1491	1.37241	0.008658	-0.46253
	Adenosine-5-monophosphate	49.357	3065	3062	1.58955	0.008658	1.8354
	Zeatin	51.503	3237	3235	1.50225	0.015152	-0.38584
PB vs. CK
Amino acids	Leucine	10.168	1050	1151	1.16543	0.004329	-1.0889
	L-Alanine	12.099	1118	1100	1.29193	0.025974	1.0281
	1-Aminocyclopropanecarboxylic acid	14.487	1203	1204	1.24289	0.025974	0.22531
	L-Valine	15.111	1225	1224	1.27976	0.041126	1.3445
	L-Leucine	16.623	1281	1276	1.38065	0.008658	1.6472
	L-Isoleucine	17.21	1302	1301	1.22987	0.041126	1.4605
	Glycine	17.525	1314	1314	1.35981	0.015152	1.4683
	1-Aminocyclopentanecarboxylic acid	18.971	1369	1367	1.59927	0.004329	-1.138
	Serine	19.095	1373	1368	1.29754	0.041126	1.0937
	L-Hydroxyproline	22.76	1520	1517	1.1115	0.025974	-0.56212
	L-Methionine	22.978	1530	1531	1.03814	0.025974	2.2957
	Methionine	24.273	1585	1581	1.51308	0.008658	0.74334
	L-Ornithine	25.262	1627	1610	1.33762	0.025974	2.1873
	Acetylcysteine	27.222	1717	1717	1.85974	0.0021645	-1.9739
	Glutamine	28.079	1757	1757	1.27684	0.0021645	-0.93703
	L-Lysine	29.706	1835	1845	1.45898	0.015152	1.3265
	Citrulline	29.816	1839	1835	1.36593	0.015152	1.4613
	Canavanine	32.435	1976	1976	1.27773	0.041126	-0.39817
	L-Histidine	35.755	2152	2150	1.31147	0.025974	-0.80498
Organic acids	Glyoxylic acid	12.77	1142	1135	1.5919	0.0021645	-2.0741
	Propanedioic acid	14.762	1213	1216	1.37276	0.041126	1.4195
	Glyceric acid	18.286	1343	1344	1.53417	0.0021645	1.0966
	Fumaric acid	18.504	1353	1346	1.25065	0.004329	-0.64972
	Glutaric acid	19.923	1406	1401	1.59339	0.0021645	-0.65027
	Malic acid	22.395	1507	1497	1.24642	0.004329	-0.70511
	Maleamic acid	22.837	1524	1527	1.17877	0.004329	-0.9017
	Tartaric acid	25.178	1625	1628	1.40872	0.025974	1.5424
	4-Hydroxybenzoic acid	25.322	1631	1633	1.71981	0.0021645	-0.55307
	Propionic acid	25.534	1639	1636	1.66131	0.0021645	0.66559
Fatty acids	Jasmonic acid	29.763	1837	1837	1.17337	0.0021645	1.3163
Carbohydrates	D-Arabinose	25.928	1658	1660	1.87797	0.0021645	-0.91479
	D-Ribose	28.645	1784	1775	1.27438	0.0021645	0.89491
	D-Fructose	31.506	1926	1926	1.82252	0.0021645	-1.1886
	D-Glucose	32.167	1959	1959	1.25984	0.025974	-0.31176
	Ribose-5-phosphate	33.273	2015	2014	1.37025	0.015152	0.76996
	N-Acetylmannosamine	34.243	2068	2068	1.24188	0.025974	0.48709
	L-Rhamnose	37.086	2228	N/A	1.56989	0.0021645	-0.53733
	Xylobiose	40.024	2404	2405	1.39	0.025974	1.0627
	Salicylaldehyde-beta-D-glucopyranoside	42.152	2543	2541	1.75971	0.0021645	-0.72134
	N-Acetylneuraminate	43.475	2630	2631	1.69405	0.0021645	1.2337
	Cellobiose	44.176	2678	2677	1.61905	0.004329	1.2924
	Turanose	44.535	2704	2707	1.74678	0.0021645	-1.1171
	D-fructofuranose 1,6-bisphosphate	44.595	2709	2709	1.41144	0.041126	-0.89722
	Maltose	44.773	2716	2719	1.26685	0.025974	-1.9258
	Trehalose	44.856	2725	2726	1.40981	0.015152	-0.40535
	Indican	45.836	2796	2806	1.46586	0.015152	-0.69137
	Palatinose	46.352	2820	2811	1.60566	0.0021645	0.52176
	Melezitose	52.111	3288	3288	1.40635	0.025974	0.54946
	Raffinose	52.848	3350	3350	1.64606	0.008658	-0.73689
	Maltotriose	54.82	3510	3507	1.33926	0.015152	0.57074
Alkaloids	Pipecolic acid	18.853	1365	1365	1.37982	0.025974	-0.94153
	Normorphine	38.086	2286	N/A	1.49264	0.008658	-0.67259
Flavonoid	Quercetin	50.665	3168	3169	1.4194	0.008658	-0.37648
Others	Ethanolamine	16.449	1274	1262	1.72374	0.0021645	0.66777
	3-Amino-2-piperidone	21.395	1464	1461	1.1398	0.041126	1.7091
	Putrescine	27.888	1748	1733	1.26242	0.041126	0.50235
	Uridine	41.127	2474	2470	1.58928	0.004329	1.6737
	Adenosine-5-monophosphate	49.357	3062	3065	1.48043	0.015152	1.5928
	6-Benzylaminopurine	54.186	3462	3464	1.46592	0.008658	0.66096
