# Supplementary material for: Comparative analyses of functional traits based on metabolome and economic traits variation of Bletilla striata: Contribution of intercropping
Source: Front Plant Sci. 2023 Mar 17;14:1147076. doi: 10.3389/fpls.2023.1147076 (PMC10064063; doi:10.3389/fpls.2023.1147076)
Supplement: Supplementary file 3 [file Table_2.xlsx]

## Sheet: Sheet1
Table S2 Differential metabolite pathways retrieved from KEGG in the B. striata pseudobulb samples of CB (intercropping) vs. CK (monoculture) and PB (intercropping) vs. CK (monoculture)
Number	Pathway	Total	Expected	Hits	P-value	Impact
	CB vs. CK
1	Starch and sucrose metabolism	22	0.6379	3	0.023816	0.1182
2	Galactose metabolism	27	0.78287	3	0.040916	0.38159
3	Aminoacyl-tRNA biosynthesis	46	1.3338	4	0.041299	0
4	Glyoxylate and dicarboxylate metabolism	29	0.84086	3	0.04911	0.15308
5	Citrate cycle (TCA cycle)	20	0.57991	2	0.11227	0.11635
6	Carbon fixation in photosynthetic organisms	21	0.6089	2	0.12188	0.12314
7	Valine, leucine and isoleucine biosynthesis	22	0.6379	2	0.13168	0
8	Biosynthesis of unsaturated fatty acids	22	0.6379	2	0.13168	0
9	Alanine, aspartate and glutamate metabolism	22	0.6379	2	0.13168	0.04317
10	Pyruvate metabolism	22	0.6379	2	0.13168	0.16424
11	Fatty acid biosynthesis	56	1.6237	3	0.21922	0.01123
12	Flavone and flavonol biosynthesis	10	0.28995	1	0.25558	0
13	Glucosinolate biosynthesis	65	1.8847	3	0.29073	0
14	Valine, leucine and isoleucine degradation	37	1.0728	2	0.29157	0
15	Pentose and glucuronate interconversions	16	0.46392	1	0.377	0
16	Cysteine and methionine metabolism	46	1.3338	2	0.38852	0.15224
17	Cutin, suberine and wax biosynthesis	18	0.52192	1	0.413	0
18	Ascorbate and aldarate metabolism	18	0.52192	1	0.413	0.02239
19	Pentose phosphate pathway	19	0.55091	1	0.43023	0
20	Fructose and mannose metabolism	20	0.57991	1	0.44697	0.07159
21	Zeatin biosynthesis	21	0.6089	1	0.46322	0
22	Fatty acid elongation	23	0.66689	1	0.49434	0
23	Pantothenate and CoA biosynthesis	23	0.66689	1	0.49434	0
24	Glycolysis / Gluconeogenesis	26	0.75388	1	0.53775	0
25	Glutathione metabolism	26	0.75388	1	0.53775	0.01202
26	Inositol phosphate metabolism	28	0.81187	1	0.56464	0
27	Cyanoamino acid metabolism	29	0.84086	1	0.5775	0
28	Fatty acid degradation	37	1.0728	1	0.6679	0
29	Flavonoid biosynthesis	47	1.3628	1	0.75467	0
30	Amino sugar and nucleotide sugar metabolism	50	1.4498	1	0.77607	0
31	Purine metabolism	63	1.8267	1	0.84956	0.07668
	PB vs. CK
1	Aminoacyl-tRNA biosynthesis	46	1.706	8	0.00018643	0
2	Starch and sucrose metabolism	22	0.81591	5	0.00094998	0.43001
3	Carbon fixation in photosynthetic organisms	21	0.77883	4	0.0063371	0.08526
4	Glyoxylate and dicarboxylate metabolism	29	1.0755	4	0.020173	0.49948
5	Arginine biosynthesis	18	0.66757	3	0.026537	0.22622
6	Valine, leucine and isoleucine biosynthesis	22	0.81591	3	0.04512	0
7	Galactose metabolism	27	1.0013	3	0.075291	0.08551
8	Selenocompound metabolism	13	0.48213	2	0.081102	0.2437
9	Glycine, serine and threonine metabolism	33	1.2239	3	0.12041	0.2343
10	Arginine and proline metabolism	34	1.261	3	0.12873	0.21299
11	Lysine degradation	18	0.66757	2	0.14159	0
12	Pentose phosphate pathway	19	0.70465	2	0.15464	0.22913
13	Valine, leucine and isoleucine degradation	37	1.3722	3	0.15489	0
14	Citrate cycle (TCA cycle)	20	0.74174	2	0.16791	0.06258
15	Alanine, aspartate and glutamate metabolism	22	0.81591	2	0.195	0.0036
16	Pyruvate metabolism	22	0.81591	2	0.195	0.15462
17	Pantothenate and CoA biosynthesis	23	0.853	2	0.20876	0.06048
18	Glucosinolate biosynthesis	65	2.4107	4	0.21808	0
19	Glutathione metabolism	26	0.96426	2	0.25055	0.07114
20	Lysine biosynthesis	9	0.33378	1	0.28899	0
21	Flavone and flavonol biosynthesis	10	0.37087	1	0.31552	0.35
22	Pyrimidine metabolism	38	1.4093	2	0.41573	0.04647
23	Purine metabolism	63	2.3365	3	0.41701	0.08828
24	Histidine metabolism	15	0.5563	1	0.43426	0.04264
25	Tyrosine metabolism	16	0.59339	1	0.45546	0.10811
26	beta-Alanine metabolism	18	0.66757	1	0.49554	0.12698
27	Cysteine and methionine metabolism	46	1.706	2	0.51609	0.15224
28	Fructose and mannose metabolism	20	0.74174	1	0.53272	0.07159
29	Zeatin biosynthesis	21	0.77883	1	0.55029	0
30	Glycerolipid metabolism	21	0.77883	1	0.55029	0.00426
31	Thiamine metabolism	22	0.81591	1	0.5672	0
32	alpha-Linolenic acid metabolism	28	1.0384	1	0.65635	0
33	Cyanoamino acid metabolism	29	1.0755	1	0.66934	0
34	Glycerophospholipid metabolism	37	1.3722	1	0.75729	0.00947
35	Flavonoid biosynthesis	47	1.7431	1	0.83551	0.00087
36	Fatty acid biosynthesis	56	2.0769	1	0.88438	0
