# Supplementary material for: Comparative analyses of functional traits based on metabolome and economic traits variation of Bletilla striata: Contribution of intercropping
Source: Front Plant Sci. 2023 Mar 17;14:1147076. doi: 10.3389/fpls.2023.1147076 (PMC10064063; doi:10.3389/fpls.2023.1147076)
Supplement: Supplementary file 4 [file Table_3.xlsx]

## Sheet: Sheet1
Table S3 Spearman correlation of functional nodes metabolites and economic traits of CB (intercropping) vs. CK (monoculture) and PB (intercropping) vs. CK (monoculture)
Functional nodes metabolites	Biomass	Total polysaccharide	Total flavonoids	Total phenols
CB vs. CK
L_Valine	-0.146853	0.34965	-0.237762	-0.174825
D_Ribose	0.216783	0.237762	0.223776	0.111888
D_Fructose	0.307692	0	-0.314685	-0.482517
D_Galactose	0.0559441	0.265734	0.027972	0.13986
Cellobiose	0.34965	0.202797	0.0979021	-0.27972
Maltose	0.00699301	0	-0.433566	-0.167832
Raffinose	-0.034965	-0.013986	-0.0839161	-0.111888
PB vs. CK
Leucine	0.7343**	0.5245	-0.7762**	-0.6445*
L_Alanine	-0.7972**	-0.7483**	0.7972**	0.7355**
L_Valine	-0.7832**	-0.7902**	0.8671**	0.7775**
L_Leucine	-0.8462**	-0.6993*	0.9720**	0.8511**
L_Isoleucine	-0.7692**	-0.7972**	0.8531**	0.7635**
Methionine	-0.5734	-0.1958	0.5944*	0.4903
L_Ornithine	-0.7412**	-0.7902**	0.8951**	0.8021**
L_Lysine	-0.7413**	-0.8112**	0.8951**	0.8406**
D_Ribose	-0.7413**	-0.042	0.6713*	0.4483
D_Glucose	0.8462**	0.7133**	-0.9020**	-0.8931**
L_Rhamnose	0.6434*	0.3776	-0.5944*	-0.4588
Xylobiose	-0.7762**	-0.7972**	0.7482**	0.8651**
Cellobiose	-0.7552**	-0.2517	0.7412**	0.7285**
Maltose	0.6434*	0.3776	-0.7762**	-0.5288
Trehalose	0.7692**	0.3916	-0.8321**	-0.5674
Palatinose	-0.8811**	-0.2378	0.7063*	0.6129*
Melezitose	-0.5524	-0.4056	0.4615	0.6024*
Raffinose	0.5314	0.2308	-0.5385	-0.4028
Maltotriose	-0.6573*	-0.5874*	0.7762**	0.6409*
*. Correlation is significant at the 0.05 level (2-tailed).
**. Correlation is significant at the 0.01 level (2-tailed).
